# Supplementary material for: Profundulus kreiseri, a new species of Profundulidae (Teleostei, Cyprinodontiformes) from northwestern Honduras
Source: Zookeys. 2012 Oct 5;(227):49–62. doi: 10.3897/zookeys.227.3151 (PMC3487649; doi:10.3897/zookeys.227.3151)
Supplement: XML Treatment for Profundulus kreiseri [file zookeys.227.3151-treatment1.xml]

<!DOCTYPE tp:taxon-treatment
  PUBLIC "-//TaxonX//DTD Taxonomic Treatment Publishing DTD v0 20100105//EN" "tax-treatment-NSO.dtd">
<tp:taxon-treatment xmlns:tp="http://www.plazi.org/taxpub"><tp:treatment-meta><mixed-citation publication-type="journal"><person-group><name><surname>Matamoros</surname><given-names>Wilfredo A.</given-names></name><name><surname>Schaefer</surname><given-names>Jacob F.</given-names></name><name><surname>Hernández</surname><given-names>Carmen L.</given-names></name><name><surname>Prosanta Chakrabarty</surname><given-names/></name></person-group><article-title>
                    <italic>Profundulus kreiseri</italic>, a new species of Profundulidae (Teleostei, Cyprinodontiformes) from northwestern Honduras
                </article-title><source>Zookeys</source><day>5</day><month>10</month><year>2012</year><volume>2012</volume><issue>227</issue><fpage>49</fpage><lpage>62</lpage><pub-id pub-id-type="doi">10.3897/zookeys.227.3151</pub-id></mixed-citation></tp:treatment-meta><tp:nomenclature><tp:taxon-name>
                            <tp:taxon-name-part taxon-name-part-type="genus">Profundulus</tp:taxon-name-part>
                            <tp:taxon-name-part taxon-name-part-type="species">kreiseri</tp:taxon-name-part>
                        <object-id xmlns:xlink="http://www.w3.org/1999/xlink" xlink:type="simple">urn:lsid:zoobank.org:act:97D8525F-9BDF-48EF-A7C5-21AD7917558B</object-id>
								<object-id xmlns:xlink="http://www.w3.org/1999/xlink" xlink:type="simple">http://species-id.net/wiki/Profundulus_kreiseri</object-id>
								</tp:taxon-name><tp:taxon-status xmlns:xlink="http://www.w3.org/1999/xlink" xlink:type="simple">sp. n.</tp:taxon-status><xref ref-type="fig" rid="F2">Figure 2</xref><tp:nomenclature-citation-list><tp:nomenclature-citation><tp:taxon-name>Profundulus</tp:taxon-name><comment> sp. 2 <xref ref-type="bibr" rid="B10">Matamoros et al. 2009</xref></comment></tp:nomenclature-citation><tp:nomenclature-citation><tp:taxon-name>Profundulus</tp:taxon-name><comment> sp. 2 Santa Barbara <xref ref-type="bibr" rid="B11">Matamoros et al. 2012</xref></comment></tp:nomenclature-citation></tp:nomenclature-citation-list><!--PageBreak--></tp:nomenclature><tp:treatment-sec sec-type="Type material"><title>Type material.</title><p>Holotype: USM 39022, field number WAM09-28, Honduras, Department of Santa Barbara, Municipality of Macuelizo. Drainage: Chamelecón, System: Chamelecón. Locality: small creek that drains to the Chamelecón River, near the Chamelecón Hydroelectric Dam <named-content xmlns:xlink="http://www.w3.org/1999/xlink" content-type="dwc:verbatimCoordinates" xlink:type="simple">15.197667°N, 88.616°W</named-content>; Collectors: W.A. Matamoros, M. Medina and J.C. Carrasco, 3 July 2009 (<xref ref-type="fig" rid="F2">Fig. 2</xref>).
                        </p><p>Paratypes: LSUMZ 14851 (n=9), field number WAM08-141, Honduras, Department of Santa Barbara, Drainage: Ulúa, small creek that drains into the main river, <named-content xmlns:xlink="http://www.w3.org/1999/xlink" content-type="dwc:verbatimCoordinates" xlink:type="simple">15.029520°N, 88.508°W</named-content>, Collectors: W.A. Matamoros, F. Elvir and H. Vega, 7 August 2008; LSUMZ 14852 (n=4), same data as the holotype; USM 39024 (n=9), same data as the holotype; USM 39025 (n=7), same data as LSUMZ 14851; USM 39026 (n=5), same data as LSUMZ 14851.
                        </p></tp:treatment-sec><tp:treatment-sec sec-type="Diagnosis"><title>Diagnosis.</title><p><italic><tp:taxon-name>Profundulus kreiseri</tp:taxon-name></italic> is a new member of the subgenus <italic><tp:taxon-name>Profundulus</tp:taxon-name></italic> and shares with other members of that subgenus (viz., <italic><tp:taxon-name>Profundulus (Profundulus) punctatus</tp:taxon-name></italic>, <italic><tp:taxon-name>Profundulus (Profundulus) guatemalensis</tp:taxon-name></italic> and <italic><tp:taxon-name>Profundulus (Profundulus) oaxacae</tp:taxon-name></italic>) the following set of characters: dark humeral spot, a scaled preorbital region and between 32-34 vertebrae. It differs from all members of the subgenusby having less than half of its caudal fin densely covered with scales. It can further be distinguished from <italic><tp:taxon-name>Profundulus (Profundulus) oaxacae</tp:taxon-name></italic> and <italic><tp:taxon-name>Profundulus (Profundulus) punctatus</tp:taxon-name></italic> by the absence of conspicuous brown spots on the sides of the body; from <italic><tp:taxon-name>Profundulus (Profundulus) guatemalensis</tp:taxon-name></italic> by having fewer pectoral-fin rays (17-20 in <italic><tp:taxon-name>Profundulus (Profundulus) guatemalensis</tp:taxon-name></italic> versus 13-16 in <italic><tp:taxon-name>Profundulus kreiseri</tp:taxon-name></italic>) and caudal-fin rays (19-23 in <italic><tp:taxon-name>Profundulus (Profundulus) guatemalensis</tp:taxon-name></italic> versus 13-18 in <italic><tp:taxon-name>Profundulus (Profundulus) kreiseri</tp:taxon-name></italic>); and from <italic><tp:taxon-name>Profundulus (Profundulus) guatemalensis</tp:taxon-name></italic> and <italic><tp:taxon-name>Profundulus (Profundulus) punctatus</tp:taxon-name></italic> by having a golden blotch that covers most of the operculum and reaches the base of the pectoral fin. <italic><tp:taxon-name>Profundulus (Profundulus) kreiseri</tp:taxon-name></italic> is distinguishable from all members of the subgenus <italic><tp:taxon-name>Tlaloc</tp:taxon-name></italic> (viz., <italic><tp:taxon-name>Profundulus (Tlaloc) candalarius</tp:taxon-name></italic>, <italic><tp:taxon-name>Profundulus (Tlaloc) hildebrandi</tp:taxon-name></italic>, <italic><tp:taxon-name>Profundulus (Tlaloc) labialis</tp:taxon-name></italic>, <italic><tp:taxon-name>Profundulus (Tlaloc) portillorum</tp:taxon-name></italic>) by having a dark humeral spot and a scaled preorbital. <italic><tp:taxon-name>Profundulus (Profundulus) kreiseri</tp:taxon-name></italic> can further be differentiated from <italic><tp:taxon-name>Profundulus (Tlaloc) candalarius</tp:taxon-name></italic>, <italic><tp:taxon-name>Profundulus (Tlaloc) hildebrandi</tp:taxon-name></italic> and <italic><tp:taxon-name>Profundulus (Tlaloc) labialis</tp:taxon-name></italic> by having between 32-34 vertebrae (versus 35-39).
                        </p></tp:treatment-sec><tp:treatment-sec sec-type="Description"><title>Description.</title><p>Morphometric and meristic data for type material are summarized in <xref ref-type="table" rid="T2">Table 2</xref>. The largest specimen is 81.2 mm SL. The body is elongate with the dorsal and ventral profiles nearly symmetrical. The narrowest point on the body is the tip of the snout, with the body expanding gradually dorsally and ventrally to the deepest point slightly anterior to the verticals through the dorsal- and anal-fin origins. The vertical through the origin of the dorsal fin is slightly anterior to the origin of the anal fin. The body depth narrows in the region of these two unpaired fins, and the dorsal and ventral body margins are straight and parallel on the caudal peduncle before diverging out slightly at the origin of the caudal fin.
                        </p><p>The head (including cheek, infraorbital and preorbital regions) is covered with scales that are deeply embedded in the skin. The mouth is terminal, the lower jaw protruding slightly beyond the upper. The posterior portion of the maxilla extends ventrally to a vertical through the anterior region of the orbit.</p><p>The number of dorsal-fin rays ranges from 10-12 (holotype=11). The number of pectoral-fin rays ranges from 13-16 (holotype=14). The posterior edge of the pectoral fin does not reach the pelvic-fin origin. The number of anal-fin rays ranges from 9-14 (holotype=12; mode=12). The caudal fin is rounded, the number of fin rays ran<!--PageBreak-->ging from 13-18 (holotype=17). All specimens examined have six pelvic-fin rays. The number of scales along the midline of the body ranges from 33-34 (holotype=33). The number of scales around the caudal peduncle ranges from 9-10 (holotype=10). The number of vertebrae ranges from 31-33 (holotype=32).</p></tp:treatment-sec><tp:treatment-sec sec-type="Live coloration"><title>Live coloration.</title><p>In life this species is brown, with a golden-yellow blotch that covers most of the operculum and reaches the base of the pectoral fin. An inconspicuous dark stripe is present along the midline of the body starting at a vertical between the dorsal- and anal-fin origins and terminating at the origin of the caudal fin.</p></tp:treatment-sec><tp:treatment-sec sec-type="Preserved coloration"><title>Preserved coloration.</title><p>Thebody is a uniform dusky brown with a prominent dark humeral spot posterior to the upper insertion of the pectoral fin. A dark stripe is present along the midbody; this stripe is more conspicuous in preservation than in life. The distal margins of the unpaired fins are opaque, but the basal ¾ of the fins are covered with scattered melanophores.</p></tp:treatment-sec><tp:treatment-sec sec-type="Distribution"><title>Distribution.</title><p><italic><tp:taxon-name>Profundulus kreiseri</tp:taxon-name></italic> is only known from the middle reaches of the Chamelecón and Ulúa rivers in Honduras (<xref ref-type="fig" rid="F1">Figs. 1</xref>, <xref ref-type="fig" rid="F3">3</xref>).
                        </p><p><bold>Ecological notes.</bold> The only known localities of <italic><tp:taxon-name>Profundulus kreiseri</tp:taxon-name></italic> are both characterized as small tributaries ranging in width from 0.8 to 4 meters with stones (from pebbles to boulders) as the dominant substrate. The canopy cover of both localities is estimated to be 70–80%. Both creeks feature a variety of run, pool, riffle, rapid and small waterfall habitats (<xref ref-type="fig" rid="F3">Fig. 3</xref>).
                        </p></tp:treatment-sec><tp:treatment-sec sec-type="Conservation"><title>Conservation.</title><p>The limited range of this species makes it vulnerable to extinction via habitat loss. The creation of a new hydroelectric dam on theChamelecón River will likely drastically impact populations of this new species.<!--PageBreak--></p></tp:treatment-sec><tp:treatment-sec sec-type="Etymology"><title>Etymology.</title><p>The specific epithet is in honor of Dr. Brian R. Kreiser, the doctoral advisor and friend of the first author.</p><p>Suggested English name: Kreiser’s Killifish</p><p>Suggested Spanish name: El Escamudo de Kreiser</p><table-wrap position="float" orientation="portrait" id="T2"><label>Table 2.</label><caption><p>Morphological data and counts from the holotype and 33 paratypes of the new species <italic><tp:taxon-name>Profundulus kreiseri</tp:taxon-name></italic>. Measurements are presented as % of standard length (%SL) or % of head length (%HL). SD=standard deviation.</p></caption><table><tbody><tr><th rowspan="1" colspan="1"><bold>Morphological data</bold>
                                        </th><th rowspan="1" colspan="1"><bold>Holotype</bold>
                                        </th><th rowspan="1" colspan="1"><bold>Range</bold>
                                        </th><th rowspan="1" colspan="1"><bold>Mean</bold>
                                        </th><th rowspan="1" colspan="1"><bold>SD</bold>
                                        </th></tr><tr><td rowspan="1" colspan="1">Standard length</td><td rowspan="1" colspan="1">53.2</td><td rowspan="1" colspan="1">46.1–81.2</td><td rowspan="1" colspan="1">60.3</td><td rowspan="1" colspan="1">9.7</td></tr><tr><td rowspan="1" colspan="1">Snout length (%HL)</td><td rowspan="1" colspan="1">30.1</td><td rowspan="1" colspan="1">20.4–36.1</td><td rowspan="1" colspan="1">28.9</td><td rowspan="1" colspan="1">3.6</td></tr><tr><td rowspan="1" colspan="1">Head length (%SL)</td><td rowspan="1" colspan="1">26.0</td><td rowspan="1" colspan="1">24.0–28.8</td><td rowspan="1" colspan="1">25.8</td><td rowspan="1" colspan="1">1.2</td></tr><tr><td rowspan="1" colspan="1">Predorsal length (%SL)</td><td rowspan="1" colspan="1">70.9</td><td rowspan="1" colspan="1">20.4–74.9</td><td rowspan="1" colspan="1">68.9</td><td rowspan="1" colspan="1">2.2</td></tr><tr><td rowspan="1" colspan="1">Anal-fin origin to caudal-peduncle base (%SL)</td><td rowspan="1" colspan="1">32.0</td><td rowspan="1" colspan="1">29.6–35.7</td><td rowspan="1" colspan="1">31.9</td><td rowspan="1" colspan="1">1.7</td></tr><tr><td rowspan="1" colspan="1">Anal-fin length (% SL)</td><td rowspan="1" colspan="1">32.0</td><td rowspan="1" colspan="1">28.5–34.9</td><td rowspan="1" colspan="1">31.9</td><td rowspan="1" colspan="1">1.8</td></tr><tr><td rowspan="1" colspan="1">Eye diameter (%HL)</td><td rowspan="1" colspan="1">23.0</td><td rowspan="1" colspan="1">20.4–29.5</td><td rowspan="1" colspan="1">23.4</td><td rowspan="1" colspan="1">2.1</td></tr><tr><td rowspan="1" colspan="1">Head depth (%HL)</td><td rowspan="1" colspan="1">75.6</td><td rowspan="1" colspan="1">42.8–78.1</td><td rowspan="1" colspan="1">69.4</td><td rowspan="1" colspan="1">6.6</td></tr><tr><td rowspan="1" colspan="1">Maximum body depth (%SL)</td><td rowspan="1" colspan="1">24.9</td><td rowspan="1" colspan="1">18.1–25.7</td><td rowspan="1" colspan="1">23.2</td><td rowspan="1" colspan="1">2.0</td></tr><tr><td rowspan="1" colspan="1">Caudal-peduncle depth (%SL)</td><td rowspan="1" colspan="1">14.0</td><td rowspan="1" colspan="1">12.0–15.5</td><td rowspan="1" colspan="1">13.8</td><td rowspan="1" colspan="1">0.8</td></tr><tr><td rowspan="1" colspan="1">Head width (%HL)</td><td rowspan="1" colspan="1">66.9</td><td rowspan="1" colspan="1">36.2–68.1</td><td rowspan="1" colspan="1">61.2</td><td rowspan="1" colspan="1">6.6</td></tr><tr><td rowspan="1" colspan="1">Maximum body width (%SL)</td><td rowspan="1" colspan="1">17.4</td><td rowspan="1" colspan="1">10.2–19.5</td><td rowspan="1" colspan="1">16.0</td><td rowspan="1" colspan="1">1.8</td></tr></tbody></table></table-wrap><fig id="F2" position="float" orientation="portrait"><label>Figure 2.</label><caption><p>Photographs of preserved specimens of <bold>A</bold> <italic><tp:taxon-name>Profundulus kreiseri</tp:taxon-name></italic> sp. n., USM 39022, holotype, 53.2 mm SL, Río Chamelecón, Honduras <bold>B</bold> <italic><tp:taxon-name>Profundulus punctatus</tp:taxon-name></italic>, UMMZ 194154, 47.0 mm SL, Rio Nahualete, Guatemala; and <bold>C</bold> <italic><tp:taxon-name>Profundulus guatemalensis</tp:taxon-name></italic>, UMMZ 190542, 43.7 mm SL, Río Maria Linda, Guatemala. The diagnostic characters of each species (<bold>A–C</bold>) are shown in <bold>D–F</bold> the white bar shows the extent of squamation on the caudal fin <bold>D</bold> <italic><tp:taxon-name>Profundulus kreiseri</tp:taxon-name></italic> sp. n., USM 39022, holotype (note that scales cover less than half of the caudal fin, and there are no rows of dark spots on the caudal peduncle and caudal-fin base) <bold>E</bold> <italic><tp:taxon-name>Profundulus punctatus</tp:taxon-name></italic>, UMMZ 194154 (note that the entire anterior half of the caudal fin is covered with scales, and rows of dark dots occur on the caudal peduncle and caudal-fin base; and <bold>F</bold> <italic><tp:taxon-name>Profundulus guatemalensis</tp:taxon-name></italic>, UMMZ 190542 (note that scales extend beyond the midpoint of the caudal fin, and there are no rows of dark spots on the posterior portion of the caudal peduncle and caudal-fin base).</p></caption><graphic xmlns:xlink="http://www.w3.org/1999/xlink" xlink:href="ZooKeys-227-049-g002.jpg" position="float" orientation="portrait" xlink:type="simple"/></fig><fig id="F3" position="float" orientation="portrait"><label>Figure 3.</label><caption><p>Photographs of the habitat of <italic><tp:taxon-name>Profundulus kreiseri</tp:taxon-name></italic>. <bold>A</bold> Type locality of <italic><tp:taxon-name>Profundulus kreiseri</tp:taxon-name></italic>, <named-content xmlns:xlink="http://www.w3.org/1999/xlink" content-type="dwc:verbatimCoordinates" xlink:type="simple">15.197667°N, 88.616°W</named-content>. A small creek that drains directly into the Chamelecón River, near the new hydroelectric dam. Department of Santa Barbara, Municipality of Macuelizo <bold>B</bold> Small creek that drains into the main river. Department of Santa Barbara, <named-content xmlns:xlink="http://www.w3.org/1999/xlink" content-type="dwc:verbatimCoordinates" xlink:type="simple">15.029520°N, 88.508°W</named-content>.</p></caption><graphic xmlns:xlink="http://www.w3.org/1999/xlink" xlink:href="ZooKeys-227-049-g003.jpg" position="float" orientation="portrait" xlink:type="simple"/></fig></tp:treatment-sec><tp:treatment-sec><!--Section generated to contain objects referenced in tp:taxon-treatment.--><fig id="F1" position="float" orientation="portrait"><label>Figure 1.</label><caption><p>Map of Honduras and neighboring countries showing the distribution of all species of <italic><tp:taxon-name>Profundulus</tp:taxon-name></italic>. The type locality of <italic><tp:taxon-name>Profundulus kreiseri</tp:taxon-name></italic> (<named-content xmlns:xlink="http://www.w3.org/1999/xlink" content-type="dwc:verbatimCoordinates" xlink:type="simple">15.197667°N, 88.616°W</named-content>) is represented by a white star, and a second known locality for the species (<named-content xmlns:xlink="http://www.w3.org/1999/xlink" content-type="dwc:verbatimCoordinates" xlink:type="simple">15.029520°N, 88.508°W</named-content>) is represented by a dark star.</p></caption><graphic xmlns:xlink="http://www.w3.org/1999/xlink" xlink:href="ZooKeys-227-049-g001.jpg" position="float" orientation="portrait" xlink:type="simple"/></fig></tp:treatment-sec><ref-list><ref id="B10"><mixed-citation xmlns:xlink="http://www.w3.org/1999/xlink" xlink:type="simple"><person-group><name name-style="western"><surname>Matamoros</surname><given-names>WA</given-names></name><name name-style="western"><surname>Schaefer</surname><given-names>JF</given-names></name><name name-style="western"><surname>Kreiser</surname><given-names>BR</given-names></name></person-group> (<year>2009</year>)<article-title> Annotated checklist of the freshwater fishes of continental and insular Honduras.</article-title><source>Zootaxa </source><volume>2307</volume>: <fpage>1</fpage>-<lpage>38</lpage>.</mixed-citation></ref><ref id="B11"><mixed-citation xmlns:xlink="http://www.w3.org/1999/xlink" xlink:type="simple"><person-group><name name-style="western"><surname>Matamoros</surname><given-names>WA</given-names></name><name name-style="western"><surname>Kreiser</surname><given-names>BR</given-names></name><name name-style="western"><surname>Schaefer</surname><given-names>JF</given-names></name></person-group> (<year>2012</year>)<article-title> A delineation of Nuclear Middle America biogeographical provinces based on river basin faunistic similarities.</article-title><source>Reviews in Fish Biology and Fisheries</source><volume>22</volume>: <fpage>351</fpage>-<lpage>365</lpage>. doi: <ext-link ext-link-type="uri" xlink:href="http://dx.doi.org/10.1007/s11160-011-9232-8" xlink:type="simple">10.1007/s11160-011-9232-8</ext-link></mixed-citation></ref></ref-list></tp:taxon-treatment>
